# Supplementary material for: Cap-independent co-expression of dsRNA-sensing and NF-κB pathway inhibitors enables controllable self-amplifying RNA expression with reduced immunotoxicity
Source: eLife. 2025 Aug 29;14:RP105978. doi: 10.7554/eLife.105978 (PMC12396818; doi:10.7554/eLife.105978)
Supplement: Figure 4—figure supplement 3—source data 3. [file elife-105978-fig4-figsupp3-data3.zip]

Archive with 1 entries (1 files):
- 0009869_01_600.TIF
