# Supplementary material for: Cap-independent co-expression of dsRNA-sensing and NF-κB pathway inhibitors enables controllable self-amplifying RNA expression with reduced immunotoxicity
Source: eLife. 2025 Aug 29;14:RP105978. doi: 10.7554/eLife.105978 (PMC12396818; doi:10.7554/eLife.105978)
Supplement: Appendix 1—figure 3—source data 1. [file elife-105978-app1-fig3-data1.zip]

Archive with 3 entries (3 files):
- RdRp~moxBFP~IRES=PuroR.dna
- RdRp~mScarlet3~IRES=PuroR.dna
- RdRp~EGFP~IRES=PuroR.dna
